# Supplementary material for: New reconstruction of the Wiwaxia scleritome, with data from Chengjiang juveniles
Source: Sci Rep. 2015 Oct 7;5:14810. doi: 10.1038/srep14810 (PMC4595806; doi:10.1038/srep14810)
Supplement: Supplementary Dataset 1 [file srep14810-s1.xls]

## Sheet: Sheet1
type	id	axL	wid	rib	leng
D	198672	NA	NA	NA	NA
D	198673	697	84	6	97
D	198674	504	31	7	60
D	198675	931	NA	NA	NA
D	198724	505	70	7	87
D	199892	NA	NA	NA	NA
D	199969	NA	NA	NA	NA
D	200101	791	NA	NA	NA
D	213382	1139	NA	NA	NA
D	229901	225	62	7	84
D	271947	NA	NA	NA	NA
D	277889	NA	NA	NA	NA
D	277890	NA	NA	NA	NA
D	00-1124	2520	NA	NA	NA
D	00-1214	2240	NA	NA	NA
D	00-1238	1920	NA	NA	NA
D	00-1415	1250	NA	NA	NA
D	00-1423	1881	NA	NA	NA
D	00-1587	971	NA	NA	NA
D	00-1597	2605	NA	NA	NA
D	00-1619	1700	NA	NA	NA
D	00-1886	3602	NA	NA	NA
D	00-2002	524	58	6	105
D	00-2300	NA	NA	NA	NA
D	00-2384	2370	NA	NA	NA
D	00-2465	4780	391	15	672
D	00-2620	NA	NA	NA	NA
D	00-2727	775	NA	NA	NA
D	00-3015	1977	NA	NA	NA
D	00-3206	3439	NA	NA	NA
D	00-3378	1846	NA	NA	NA
D	00-3582	2654	NA	NA	NA
D	75-5080	719	56	15	101
D	75-5554	3580	272	10	793
D	75-5564	1150	NA	NA	NA
D	89-0630	1432	NA	NA	NA
D	90-0185	1050	98	8	156
D	90-0185	1050	NA	NA	NA
D	90-1397	3207	NA	NA	NA
D	90-1398	4074	NA	NA	NA
D	90-1446	NA	NA	NA	NA
D	94-3246	923	NA	NA	NA
D	95-0686	4444	384	11	800
D	95-0688	3167	370	14	650
D	95-2076	3276	310	11	543
D	95-2606	3352	NA	NA	NA
D	95-2620	NA	NA	NA	NA
D	96-1606	3600	NA	NA	NA
D	97-0843	3455	NA	NA	NA
D	97-1605	1129	NA	NA	NA
D	97-1692	NA	NA	NA	NA
D	97-1770	864	NA	NA	NA
D	97-2097	2011	NA	NA	NA
D	97-2117	3700	344	12	777
D	97-2241	3666	NA	NA	NA
D	98-0796	NA	NA	NA	NA
D	98-0804	3254	NA	NA	NA
D	98-0869	NA	NA	NA	NA
D	98-1116	3700	340	9	558
D	98-1184	3815	327	11	771
D	98-1307	4000	NA	NA	NA
D	98-1816	2412	NA	NA	NA
D	98-2081	1882	NA	NA	NA
D	99-0405	1700	NA	NA	NA
D	99-0587	1910	NA	NA	NA
D	99-0836	2633	NA	NA	NA
D	99-0848	NA	NA	NA	NA
D	99-0851	4346	NA	NA	NA
D	99-0856	3700	NA	NA	NA
D	99-0872	1852	NA	NA	NA
D	99-0937	770	NA	NA	NA
D	99-1033	NA	271	10	498
D	99-1055	1600	NA	NA	NA
D	99-1500	4180	NA	NA	NA
D	99-1767	3372	NA	NA	NA
D	99-2373	1660	NA	NA	NA
D	GSC45346	616	NA	NA	NA
D	GSC45347	819	NA	NA	NA
D	98-0473-2	4000	375	16	820
D	98-0473-1	3600	340	14	840
D	98-0121	3600	NA	NA	NA
D	98-0610	3981	351	14	722
D	96-0005	2315	NA	NA	NA
D	00-1291-8	3814	NA	NA	NA
D	00-1291-9	4055	NA	NA	NA
D	00-1502	2450	NA	NA	NA
D	00-1715	3136	339	11	763
D	00-3387	4115	327	12	667
D	98-0100	3500	NA	NA	NA
D	96-1575	3900	NA	NA	NA
U	198672	NA	NA	NA	NA
U	198673	697	NA	NA	NA
U	198674	504	NA	NA	NA
U	198675	931	NA	NA	NA
U	198724	505	77	5	125
U	199892	NA	NA	NA	NA
U	199969	NA	NA	NA	NA
U	200101	791	NA	NA	NA
U	213382	1139	NA	NA	NA
U	229901	225	36	8	39
U	271947	NA	NA	NA	NA
U	277889	NA	NA	NA	NA
U	277890	NA	NA	NA	NA
U	00-1124	2520	NA	NA	NA
U	00-1214	2240	NA	NA	NA
U	00-1238	1920	NA	NA	NA
U	00-1415	1250	NA	NA	NA
U	00-1423	1881	NA	NA	NA
U	00-1587	971	NA	NA	NA
U	00-1597	2605	NA	NA	NA
U	00-1619	1700	NA	NA	NA
U	00-1886	3602	NA	NA	NA
U	00-2002	524	86	7	72
U	00-2300	NA	267	10	527
U	00-2384	2370	NA	NA	NA
U	00-2465	4780	NA	NA	NA
U	00-2620	NA	NA	NA	NA
U	00-2727	775	NA	NA	NA
U	00-3015	1977	NA	NA	NA
U	00-3206	3439	NA	NA	NA
U	00-3378	1846	NA	NA	NA
U	00-3582	2654	NA	NA	NA
U	75-5080	719	NA	NA	NA
U	75-5554	3580	NA	NA	NA
U	75-5564	1150	NA	NA	NA
U	89-0630	1432	NA	NA	NA
U	90-0185	1050	NA	NA	NA
U	90-0185	1050	NA	NA	NA
U	90-1397	3207	NA	NA	NA
U	90-1398	4074	NA	NA	NA
U	90-1446	NA	NA	NA	NA
U	94-3246	923	130	11	212
U	95-0686	4444	417	13	960
U	95-0688	3167	249	10	533
U	95-2076	3276	NA	NA	NA
U	95-2606	3352	NA	NA	NA
U	95-2620	NA	NA	NA	NA
U	96-1606	3600	216	8	344
U	97-0843	3455	NA	NA	NA
U	97-1605	1129	NA	NA	NA
U	97-1692	NA	NA	NA	NA
U	97-1770	864	NA	NA	NA
U	97-2097	2011	NA	NA	NA
U	97-2117	3700	NA	NA	NA
U	97-2241	3666	NA	NA	NA
U	98-0796	NA	NA	NA	NA
U	98-0804	3254	NA	NA	NA
U	98-0869	NA	NA	NA	NA
U	98-1116	3700	313	15	453
U	98-1184	3815	438	11	685
U	98-1307	4000	NA	NA	NA
U	98-1816	2412	NA	NA	NA
U	98-2081	1882	NA	NA	NA
U	99-0405	1700	NA	NA	NA
U	99-0587	1910	NA	NA	NA
U	99-0836	2633	NA	NA	NA
U	99-0848	NA	NA	NA	NA
U	99-0851	4346	NA	NA	NA
U	99-0856	3700	NA	NA	NA
U	99-0872	1852	NA	NA	NA
U	99-0937	770	NA	NA	NA
U	99-1033	NA	339	8	481
U	99-1055	1600	NA	NA	NA
U	99-1500	4180	NA	NA	NA
U	99-1767	3372	NA	NA	NA
U	99-2373	1660	NA	NA	NA
U	GSC45346	616	NA	NA	NA
U	GSC45347	819	115	8	134
U	98-0473-2	4000	NA	NA	NA
U	98-0473-1	3600	320	9	667
U	98-0121	3600	NA	NA	NA
U	98-0610	3981	342	NA	507
U	96-0005	2315	NA	NA	NA
U	00-1291-8	3814	422	NA	777
U	00-1291-9	4055	NA	NA	NA
U	00-1502	2450	NA	NA	NA
U	00-1715	3136	298	NA	452
U	00-3387	4115	NA	NA	NA
U	98-0100	3500	NA	NA	NA
U	96-1575	3900	372	14	760
L	198672	NA	NA	NA	NA
L	198673	697	NA	NA	NA
L	198674	504	63	9	87
L	198675	931	NA	NA	NA
L	198724	505	NA	NA	NA
L	199892	NA	NA	NA	NA
L	199969	NA	45	10	NA
L	200101	791	NA	NA	NA
L	213382	1139	NA	NA	NA
L	229901	225	22	8	42
L	271947	NA	NA	NA	NA
L	277889	NA	NA	NA	NA
L	277890	NA	NA	NA	NA
L	00-1124	2520	NA	NA	NA
L	00-1214	2240	NA	NA	NA
L	00-1238	1920	NA	NA	NA
L	00-1415	1250	NA	NA	NA
L	00-1423	1881	NA	NA	NA
L	00-1587	971	NA	NA	NA
L	00-1597	2605	NA	NA	NA
L	00-1619	1700	NA	NA	NA
L	00-1886	3602	NA	NA	NA
L	00-2002	524	NA	NA	NA
L	00-2300	NA	NA	NA	NA
L	00-2384	2370	NA	NA	NA
L	00-2465	4780	336	14	601
L	00-2620	NA	360	10	575
L	00-2727	775	NA	NA	NA
L	00-3015	1977	NA	NA	NA
L	00-3206	3439	NA	NA	NA
L	00-3378	1846	NA	NA	NA
L	00-3582	2654	258	13	645
L	75-5080	719	62	15	71
L	75-5554	3580	NA	NA	NA
L	75-5564	1150	NA	NA	NA
L	89-0630	1432	NA	NA	NA
L	90-0185	1050	28	14	125
L	90-0185	1050	114	11	176
L	90-1397	3207	NA	NA	NA
L	90-1398	4074	NA	NA	NA
L	90-1446	NA	271	13	530
L	94-3246	923	NA	NA	NA
L	95-0686	4444	358	15	680
L	95-0688	3167	284	12	500
L	95-2076	3276	306	11	700
L	95-2606	3352	NA	NA	NA
L	95-2620	NA	NA	NA	NA
L	96-1606	3600	NA	NA	NA
L	97-0843	3455	NA	NA	NA
L	97-1605	1129	NA	NA	NA
L	97-1692	NA	NA	NA	NA
L	97-1770	864	NA	NA	NA
L	97-2097	2011	NA	NA	NA
L	97-2117	3700	NA	NA	NA
L	97-2241	3666	302	13	582
L	98-0796	NA	NA	NA	NA
L	98-0804	3254	NA	NA	NA
L	98-0869	NA	NA	NA	NA
L	98-1116	3700	NA	NA	NA
L	98-1184	3815	NA	NA	NA
L	98-1307	4000	NA	NA	NA
L	98-1816	2412	240	10	435
L	98-2081	1882	NA	NA	NA
L	99-0405	1700	NA	NA	NA
L	99-0587	1910	NA	NA	NA
L	99-0836	2633	NA	NA	NA
L	99-0848	NA	NA	NA	NA
L	99-0851	4346	NA	NA	NA
L	99-0856	3700	NA	NA	NA
L	99-0872	1852	NA	NA	NA
L	99-0937	770	NA	NA	NA
L	99-1033	NA	NA	NA	NA
L	99-1055	1600	NA	NA	NA
L	99-1500	4180	NA	NA	NA
L	99-1767	3372	NA	NA	NA
L	99-2373	1660	NA	NA	NA
L	GSC45346	616	75	10	92
L	GSC45347	819	127	6	178
L	98-0473-2	4000	NA	NA	NA
L	98-0473-1	3600	NA	NA	NA
L	98-0121	3600	NA	NA	NA
L	98-0610	3981	231	9	548
L	96-0005	2315	NA	NA	NA
L	00-1291-8	3814	NA	NA	NA
L	00-1291-9	4055	365	9	651
L	00-1502	2450	NA	NA	NA
L	00-1715	3136	NA	NA	NA
L	00-3387	4115	300	11	733
L	98-0100	3500	319	15	755
L	96-1575	3900	414	15	837
V	198672	NA	NA	NA	NA
V	198673	697	NA	NA	NA
V	198674	504	NA	NA	NA
V	198675	931	NA	NA	NA
V	198724	505	NA	NA	NA
V	199892	NA	NA	NA	NA
V	199969	NA	NA	NA	NA
V	200101	791	NA	NA	NA
V	213382	1139	NA	NA	NA
V	229901	225	24	6	52
V	271947	NA	NA	NA	NA
V	277889	NA	NA	NA	NA
V	277890	NA	NA	NA	NA
V	00-1124	2520	NA	NA	NA
V	00-1214	2240	NA	NA	NA
V	00-1238	1920	NA	NA	NA
V	00-1415	1250	NA	NA	NA
V	00-1423	1881	NA	NA	NA
V	00-1587	971	NA	NA	NA
V	00-1597	2605	NA	NA	NA
V	00-1619	1700	NA	NA	NA
V	00-1886	3602	NA	NA	NA
V	00-2002	524	21	7	70
V	00-2300	NA	NA	NA	NA
V	00-2384	2370	NA	NA	NA
V	00-2465	4780	NA	NA	NA
V	00-2620	NA	242	8	633
V	00-2727	775	NA	NA	NA
V	00-3015	1977	NA	NA	NA
V	00-3206	3439	NA	NA	NA
V	00-3378	1846	NA	NA	NA
V	00-3582	2654	NA	NA	NA
V	75-5080	719	37	6	133
V	75-5554	3580	NA	NA	NA
V	75-5564	1150	NA	NA	NA
V	89-0630	1432	NA	NA	NA
V	90-0185	1050	NA	NA	NA
V	90-0185	1050	NA	NA	NA
V	90-1397	3207	NA	NA	NA
V	90-1398	4074	NA	NA	NA
V	90-1446	NA	177	6	879
V	94-3246	923	70	5	263
V	95-0686	4444	NA	NA	NA
V	95-0688	3167	111	8	850
V	95-2076	3276	NA	NA	NA
V	95-2606	3352	NA	NA	NA
V	95-2620	NA	NA	NA	NA
V	96-1606	3600	230	6	1000
V	97-0843	3455	NA	NA	NA
V	97-1605	1129	NA	NA	NA
V	97-1692	NA	NA	NA	NA
V	97-1770	864	NA	NA	NA
V	97-2097	2011	NA	NA	NA
V	97-2117	3700	NA	NA	NA
V	97-2241	3666	243	9	1291
V	98-0796	NA	NA	NA	NA
V	98-0804	3254	NA	NA	NA
V	98-0869	NA	NA	NA	NA
V	98-1116	3700	NA	NA	NA
V	98-1184	3815	NA	NA	NA
V	98-1307	4000	NA	NA	NA
V	98-1816	2412	NA	NA	NA
V	98-2081	1882	NA	NA	NA
V	99-0405	1700	NA	NA	NA
V	99-0587	1910	NA	NA	NA
V	99-0836	2633	NA	NA	NA
V	99-0848	NA	NA	NA	NA
V	99-0851	4346	NA	NA	NA
V	99-0856	3700	NA	NA	NA
V	99-0872	1852	NA	NA	NA
V	99-0937	770	NA	NA	NA
V	99-1033	NA	NA	NA	NA
V	99-1055	1600	NA	NA	NA
V	99-1500	4180	270	5	1132
V	99-1767	3372	NA	NA	NA
V	99-2373	1660	NA	NA	NA
V	GSC45346	616	NA	NA	NA
V	GSC45347	819	NA	NA	NA
V	98-0473-2	4000	NA	NA	NA
V	98-0473-1	3600	NA	NA	NA
V	98-0121	3600	NA	NA	NA
V	98-0610	3981	231	8	971
V	96-0005	2315	NA	NA	NA
V	00-1291-8	3814	NA	NA	NA
V	00-1291-9	4055	176	NA	984
V	00-1502	2450	NA	NA	NA
V	00-1715	3136	NA	NA	NA
V	00-3387	4115	NA	NA	NA
V	98-0100	3500	NA	NA	NA
V	96-1575	3900	235	NA	1014
S	198672	NA	NA	NA	NA
S	198673	697	NA	NA	NA
S	198674	504	NA	NA	NA
S	198675	931	95	9	1011
S	198724	505	NA	NA	NA
S	199892	NA	NA	NA	NA
S	199969	NA	NA	NA	NA
S	200101	791	66	NA	388
S	213382	1139	86	NA	650
S	229901	225	NA	NA	NA
S	271947	NA	NA	NA	NA
S	277889	NA	NA	NA	NA
S	277890	NA	NA	NA	NA
S	00-1124	2520	215	7	NA
S	00-1214	2240	NA	NA	1065
S	00-1238	1920	210	NA	1186
S	00-1415	1250	107	NA	660
S	00-1423	1881	NA	NA	1593
S	00-1587	971	112	NA	777
S	00-1597	2605	147	NA	1289
S	00-1619	1700	78	NA	1070
S	00-1886	3602	183	NA	683
S	00-2002	524	NA	NA	NA
S	00-2300	NA	NA	NA	NA
S	00-2384	2370	268	8	NA
S	00-2465	4780	333	NA	1846
S	00-2620	NA	274	7	1760
S	00-2727	775	NA	NA	341
S	00-3015	1977	116	NA	1297
S	00-3206	3439	NA	NA	1849
S	00-3378	1846	189	NA	1123
S	00-3582	2654	205	NA	1636
S	75-5080	719	NA	NA	NA
S	75-5554	3580	160	NA	1620
S	75-5564	1150	203	10	NA
S	89-0630	1432	NA	NA	NA
S	90-0185	1050	NA	NA	NA
S	90-0185	1050	NA	NA	NA
S	90-1397	3207	219	8	NA
S	90-1398	4074	269	NA	1922
S	90-1446	NA	NA	NA	NA
S	94-3246	923	133	5	474
S	95-0686	4444	252	8	1706
S	95-0688	3167	NA	NA	NA
S	95-2076	3276	NA	NA	NA
S	95-2606	3352	181	NA	1682
S	95-2620	NA	NA	NA	NA
S	96-1606	3600	259	6	1969
S	97-0843	3455	137	NA	1467
S	97-1605	1129	92	NA	976
S	97-1692	NA	297	9	NA
S	97-1770	864	61	NA	420
S	97-2097	2011	158	NA	1720
S	97-2117	3700	228	8	1650
S	97-2241	3666	316	NA	1707
S	98-0796	NA	NA	NA	NA
S	98-0804	3254	258	11	1795
S	98-0869	NA	145	9	1167
S	98-1116	3700	208	12	NA
S	98-1184	3815	198	NA	1308
S	98-1307	4000	232	8	NA
S	98-1816	2412	195	9	NA
S	98-2081	1882	182	NA	1676
S	99-0405	1700	144	NA	1612
S	99-0587	1910	169	NA	1362
S	99-0836	2633	232	NA	1446
S	99-0848	NA	NA	NA	NA
S	99-0851	4346	238	NA	1923
S	99-0856	3700	219	NA	1761
S	99-0872	1852	NA	NA	1140
S	99-0937	770	63	NA	628
S	99-1033	NA	200	10	1190
S	99-1055	1600	175	NA	1745
S	99-1500	4180	212	7	NA
S	99-1767	3372	257	NA	1954
S	99-2373	1660	112	6	1360
S	GSC45346	616	NA	NA	NA
S	GSC45347	819	NA	NA	NA
S	98-0473-2	4000	238	12	NA
S	98-0473-1	3600	258	10	NA
S	98-0121	3600	240	NA	1666
S	98-0610	3981	271	9	NA
S	96-0005	2315	174	NA	1305
S	00-1291-8	3814	NA	NA	NA
S	00-1291-9	4055	NA	NA	NA
S	00-1502	2450	184	NA	1946
S	00-1715	3136	252	8	1889
S	00-3387	4115	NA	NA	NA
S	98-0100	3500	255	10	2174
S	96-1575	3900	NA	NA	NA
S	198672	NA	NA	NA	NA
S	198673	697	NA	NA	NA
S	198674	504	NA	NA	NA
S	198675	931	80	NA	715
S	198724	505	NA	NA	NA
S	199892	NA	NA	NA	NA
S	199969	NA	NA	NA	NA
S	200101	791	62	NA	345
S	213382	1139	56	NA	324
S	229901	225	NA	NA	NA
S	271947	NA	NA	NA	NA
S	277889	NA	NA	NA	NA
S	277890	NA	NA	NA	NA
S	00-1124	2520	215	7	NA
S	00-1214	2240	126	NA	1726
S	00-1238	1920	NA	NA	NA
S	00-1415	1250	107	NA	470
S	00-1423	1881	NA	NA	1377
S	00-1587	971	73	NA	407
S	00-1597	2605	252	12	1625
S	00-1619	1700	82	NA	1050
S	00-1886	3602	251	NA	1843
S	00-2002	524	NA	NA	NA
S	00-2300	NA	NA	NA	NA
S	00-2384	2370	NA	NA	NA
S	00-2465	4780	256	NA	1752
S	00-2620	NA	230	7	1265
S	00-2727	775	NA	NA	290
S	00-3015	1977	132	NA	1227
S	00-3206	3439	214	NA	1540
S	00-3378	1846	222	7	1589
S	00-3582	2654	NA	NA	1602
S	75-5080	719	NA	NA	NA
S	75-5554	3580	210	NA	2000
S	75-5564	1150	NA	NA	NA
S	89-0630	1432	NA	NA	NA
S	90-0185	1050	NA	NA	NA
S	90-0185	1050	NA	NA	NA
S	90-1397	3207	NA	NA	NA
S	90-1398	4074	NA	NA	NA
S	90-1446	NA	NA	NA	NA
S	94-3246	923	91	5	397
S	95-0686	4444	186	8	1479
S	95-0688	3167	NA	NA	NA
S	95-2076	3276	NA	NA	NA
S	95-2606	3352	150	NA	850
S	95-2620	NA	NA	NA	NA
S	96-1606	3600	223	7	1211
S	97-0843	3455	135	NA	1609
S	97-1605	1129	72	NA	389
S	97-1692	NA	NA	NA	NA
S	97-1770	864	53	NA	434
S	97-2097	2011	128	NA	1200
S	97-2117	3700	240	9	1550
S	97-2241	3666	190	7	NA
S	98-0796	NA	NA	NA	NA
S	98-0804	3254	244	12	1865
S	98-0869	NA	NA	NA	NA
S	98-1116	3700	NA	NA	NA
S	98-1184	3815	257	NA	1303
S	98-1307	4000	NA	NA	NA
S	98-1816	2412	NA	NA	NA
S	98-2081	1882	187	NA	1624
S	99-0405	1700	131	NA	1594
S	99-0587	1910	150	12	1132
S	99-0836	2633	NA	NA	1133
S	99-0848	NA	NA	NA	NA
S	99-0851	4346	211	NA	1991
S	99-0856	3700	205	NA	1839
S	99-0872	1852	NA	NA	784
S	99-0937	770	56	NA	597
S	99-1033	NA	NA	NA	NA
S	99-1055	1600	135	9	1620
S	99-1500	4180	180	8	NA
S	99-1767	3372	NA	NA	NA
S	99-2373	1660	NA	NA	NA
S	GSC45346	616	NA	NA	NA
S	GSC45347	819	NA	NA	NA
S	98-0473-2	4000	NA	NA	NA
S	98-0473-1	3600	NA	NA	NA
S	98-0121	3600	165	9	1620
S	98-0610	3981	209	9	NA
S	96-0005	2315	119	NA	1099
S	00-1291-8	3814	NA	NA	NA
S	00-1291-9	4055	NA	NA	NA
S	00-1502	2450	NA	NA	NA
S	00-1715	3136	245	9	2204
S	00-3387	4115	NA	NA	NA
S	98-0100	3500	183	8	2300
S	96-1575	3900	NA	NA	NA
S	198672	NA	NA	NA	NA
S	198673	697	NA	NA	NA
S	198674	504	NA	NA	NA
S	198675	931	70	8	772
S	198724	505	NA	NA	NA
S	199892	NA	NA	NA	NA
S	199969	NA	NA	NA	NA
S	200101	791	NA	NA	NA
S	213382	1139	48	NA	393
S	229901	225	NA	NA	NA
S	271947	NA	NA	NA	NA
S	277889	NA	NA	NA	NA
S	277890	NA	NA	NA	NA
S	00-1124	2520	NA	NA	NA
S	00-1214	2240	NA	NA	1600
S	00-1238	1920	NA	NA	NA
S	00-1415	1250	95	NA	526
S	00-1423	1881	NA	NA	NA
S	00-1587	971	69	NA	296
S	00-1597	2605	201	9	2017
S	00-1619	1700	117	NA	900
S	00-1886	3602	264	NA	1695
S	00-2002	524	NA	NA	NA
S	00-2300	NA	NA	NA	NA
S	00-2384	2370	NA	NA	NA
S	00-2465	4780	237	NA	1671
S	00-2620	NA	NA	NA	NA
S	00-2727	775	NA	NA	NA
S	00-3015	1977	142	NA	1128
S	00-3206	3439	NA	NA	NA
S	00-3378	1846	185	8	1871
S	00-3582	2654	223	12	1910
S	75-5080	719	NA	NA	NA
S	75-5554	3580	208	NA	1911
S	75-5564	1150	NA	NA	NA
S	89-0630	1432	NA	NA	NA
S	90-0185	1050	NA	NA	NA
S	90-0185	1050	NA	NA	NA
S	90-1397	3207	NA	NA	NA
S	90-1398	4074	NA	NA	NA
S	90-1446	NA	NA	NA	NA
S	94-3246	923	119	5	427
S	95-0686	4444	235	8	1254
S	95-0688	3167	NA	NA	NA
S	95-2076	3276	NA	NA	NA
S	95-2606	3352	162	NA	1501
S	95-2620	NA	NA	NA	NA
S	96-1606	3600	NA	NA	NA
S	97-0843	3455	146	NA	1485
S	97-1605	1129	105	NA	693
S	97-1692	NA	NA	NA	NA
S	97-1770	864	51	NA	303
S	97-2097	2011	187	NA	1600
S	97-2117	3700	226	10	1823
S	97-2241	3666	NA	NA	NA
S	98-0796	NA	NA	NA	NA
S	98-0804	3254	230	9	1916
S	98-0869	NA	NA	NA	NA
S	98-1116	3700	NA	NA	NA
S	98-1184	3815	170	NA	766
S	98-1307	4000	NA	NA	NA
S	98-1816	2412	NA	NA	NA
S	98-2081	1882	188	NA	1272
S	99-0405	1700	140	NA	1235
S	99-0587	1910	140	NA	1183
S	99-0836	2633	214	NA	1030
S	99-0848	NA	NA	NA	NA
S	99-0851	4346	224	NA	2047
S	99-0856	3700	205	NA	1737
S	99-0872	1852	NA	NA	1344
S	99-0937	770	NA	NA	405
S	99-1033	NA	NA	NA	NA
S	99-1055	1600	160	NA	1830
S	99-1500	4180	NA	NA	NA
S	99-1767	3372	NA	NA	NA
S	99-2373	1660	NA	NA	NA
S	GSC45346	616	NA	NA	NA
S	GSC45347	819	NA	NA	NA
S	98-0473-2	4000	NA	NA	NA
S	98-0473-1	3600	NA	NA	NA
S	98-0121	3600	NA	NA	NA
S	98-0610	3981	NA	NA	NA
S	96-0005	2315	NA	NA	NA
S	00-1291-8	3814	NA	NA	NA
S	00-1291-9	4055	NA	NA	NA
S	00-1502	2450	NA	NA	NA
S	00-1715	3136	NA	NA	NA
S	00-3387	4115	NA	NA	NA
S	98-0100	3500	NA	NA	NA
S	96-1575	3900	NA	NA	NA
S	198672	NA	NA	NA	NA
S	198673	697	NA	NA	NA
S	198674	504	NA	NA	NA
S	198675	931	57	6	400
S	198724	505	NA	NA	NA
S	199892	NA	NA	NA	NA
S	199969	NA	NA	NA	NA
S	200101	791	NA	NA	NA
S	213382	1139	64	NA	235
S	229901	225	NA	NA	NA
S	271947	NA	NA	NA	NA
S	277889	NA	NA	NA	NA
S	277890	NA	NA	NA	NA
S	00-1124	2520	NA	NA	NA
S	00-1214	2240	162	NA	1281
S	00-1238	1920	NA	NA	NA
S	00-1415	1250	NA	NA	NA
S	00-1423	1881	NA	NA	NA
S	00-1587	971	75	NA	376
S	00-1597	2605	NA	NA	1001
S	00-1619	1700	NA	NA	NA
S	00-1886	3602	200	NA	1209
S	00-2002	524	NA	NA	NA
S	00-2300	NA	NA	NA	NA
S	00-2384	2370	NA	NA	NA
S	00-2465	4780	219	NA	1635
S	00-2620	NA	NA	NA	NA
S	00-2727	775	NA	NA	NA
S	00-3015	1977	109	NA	1278
S	00-3206	3439	NA	NA	NA
S	00-3378	1846	NA	NA	NA
S	00-3582	2654	NA	NA	NA
S	75-5080	719	NA	NA	NA
S	75-5554	3580	239	NA	1656
S	75-5564	1150	NA	NA	NA
S	89-0630	1432	NA	NA	NA
S	90-0185	1050	NA	NA	NA
S	90-0185	1050	NA	NA	NA
S	90-1397	3207	NA	NA	NA
S	90-1398	4074	NA	NA	NA
S	90-1446	NA	NA	NA	NA
S	94-3246	923	NA	NA	NA
S	95-0686	4444	NA	NA	NA
S	95-0688	3167	NA	NA	NA
S	95-2076	3276	NA	NA	NA
S	95-2606	3352	NA	NA	NA
S	95-2620	NA	NA	NA	NA
S	96-1606	3600	NA	NA	NA
S	97-0843	3455	NA	NA	NA
S	97-1605	1129	102	NA	817
S	97-1692	NA	NA	NA	NA
S	97-1770	864	47	NA	344
S	97-2097	2011	NA	NA	NA
S	97-2117	3700	NA	NA	NA
S	97-2241	3666	NA	NA	NA
S	98-0796	NA	NA	NA	NA
S	98-0804	3254	264	NA	1298
S	98-0869	NA	NA	NA	NA
S	98-1116	3700	NA	NA	NA
S	98-1184	3815	225	NA	1774
S	98-1307	4000	NA	NA	NA
S	98-1816	2412	NA	NA	NA
S	98-2081	1882	176	NA	918
S	99-0405	1700	120	NA	1275
S	99-0587	1910	NA	NA	720
S	99-0836	2633	NA	NA	NA
S	99-0848	NA	NA	NA	NA
S	99-0851	4346	233	NA	1312
S	99-0856	3700	NA	NA	1580
S	99-0872	1852	NA	NA	1008
S	99-0937	770	NA	NA	357
S	99-1033	NA	NA	NA	NA
S	99-1055	1600	93	NA	1277
S	99-1500	4180	NA	NA	NA
S	99-1767	3372	NA	NA	NA
S	99-2373	1660	NA	NA	NA
S	GSC45346	616	NA	NA	NA
S	GSC45347	819	NA	NA	NA
S	98-0473-2	4000	NA	NA	NA
S	98-0473-1	3600	NA	NA	NA
S	98-0121	3600	NA	NA	NA
S	98-0610	3981	NA	NA	NA
S	96-0005	2315	NA	NA	NA
S	00-1291-8	3814	NA	NA	NA
S	00-1291-9	4055	NA	NA	NA
S	00-1502	2450	NA	NA	NA
S	00-1715	3136	NA	NA	NA
S	00-3387	4115	NA	NA	NA
S	98-0100	3500	NA	NA	NA
S	96-1575	3900	NA	NA	NA
S	198672	NA	NA	NA	NA
S	198673	697	NA	NA	NA
S	198674	504	NA	NA	NA
S	198675	931	57	NA	NA
S	198724	505	NA	NA	NA
S	199892	NA	NA	NA	NA
S	199969	NA	NA	NA	NA
S	200101	791	NA	NA	NA
S	213382	1139	NA	NA	NA
S	229901	225	NA	NA	NA
S	271947	NA	NA	NA	NA
S	277889	NA	NA	NA	NA
S	277890	NA	NA	NA	NA
S	00-1124	2520	NA	NA	NA
S	00-1214	2240	NA	NA	NA
S	00-1238	1920	NA	NA	NA
S	00-1415	1250	NA	NA	NA
S	00-1423	1881	NA	NA	NA
S	00-1587	971	90	NA	314
S	00-1597	2605	184	NA	1337
S	00-1619	1700	NA	NA	NA
S	00-1886	3602	230	NA	1623
S	00-2002	524	NA	NA	NA
S	00-2300	NA	NA	NA	NA
S	00-2384	2370	NA	NA	NA
S	00-2465	4780	NA	NA	NA
S	00-2620	NA	NA	NA	NA
S	00-2727	775	NA	NA	NA
S	00-3015	1977	NA	NA	NA
S	00-3206	3439	NA	NA	NA
S	00-3378	1846	NA	NA	NA
S	00-3582	2654	NA	NA	NA
S	75-5080	719	NA	NA	NA
S	75-5554	3580	183	NA	1696
S	75-5564	1150	NA	NA	NA
S	89-0630	1432	NA	NA	NA
S	90-0185	1050	NA	NA	NA
S	90-0185	1050	NA	NA	NA
S	90-1397	3207	NA	NA	NA
S	90-1398	4074	NA	NA	NA
S	90-1446	NA	NA	NA	NA
S	94-3246	923	NA	NA	NA
S	95-0686	4444	NA	NA	NA
S	95-0688	3167	NA	NA	NA
S	95-2076	3276	NA	NA	NA
S	95-2606	3352	NA	NA	NA
S	95-2620	NA	NA	NA	NA
S	96-1606	3600	NA	NA	NA
S	97-0843	3455	NA	NA	NA
S	97-1605	1129	NA	NA	NA
S	97-1692	NA	NA	NA	NA
S	97-1770	864	NA	NA	NA
S	97-2097	2011	NA	NA	NA
S	97-2117	3700	NA	NA	NA
S	97-2241	3666	NA	NA	NA
S	98-0796	NA	NA	NA	NA
S	98-0804	3254	186	NA	1361
S	98-0869	NA	NA	NA	NA
S	98-1116	3700	NA	NA	NA
S	98-1184	3815	NA	NA	NA
S	98-1307	4000	NA	NA	NA
S	98-1816	2412	NA	NA	NA
S	98-2081	1882	NA	NA	1622
S	99-0405	1700	NA	NA	NA
S	99-0587	1910	NA	NA	720
S	99-0836	2633	NA	NA	NA
S	99-0848	NA	NA	NA	NA
S	99-0851	4346	225	NA	1823
S	99-0856	3700	180	NA	1374
S	99-0872	1852	NA	NA	1048
S	99-0937	770	NA	NA	NA
S	99-1033	NA	NA	NA	NA
S	99-1055	1600	NA	NA	945
S	99-1500	4180	NA	NA	NA
S	99-1767	3372	NA	NA	NA
S	99-2373	1660	NA	NA	NA
S	GSC45346	616	NA	NA	NA
S	GSC45347	819	NA	NA	NA
S	98-0473-2	4000	NA	NA	NA
S	98-0473-1	3600	NA	NA	NA
S	98-0121	3600	NA	NA	NA
S	98-0610	3981	NA	NA	NA
S	96-0005	2315	NA	NA	NA
S	00-1291-8	3814	NA	NA	NA
S	00-1291-9	4055	NA	NA	NA
S	00-1502	2450	NA	NA	NA
S	00-1715	3136	NA	NA	NA
S	00-3387	4115	NA	NA	NA
S	98-0100	3500	NA	NA	NA
S	96-1575	3900	NA	NA	NA
S	198672	NA	NA	NA	NA
S	198673	697	NA	NA	NA
S	198674	504	NA	NA	NA
S	198675	931	NA	NA	NA
S	198724	505	NA	NA	NA
S	199892	NA	NA	NA	NA
S	199969	NA	NA	NA	NA
S	200101	791	NA	NA	NA
S	213382	1139	NA	NA	NA
S	229901	225	NA	NA	NA
S	271947	NA	NA	NA	NA
S	277889	NA	NA	NA	NA
S	277890	NA	NA	NA	NA
S	00-1124	2520	NA	NA	NA
S	00-1214	2240	NA	NA	NA
S	00-1238	1920	NA	NA	NA
S	00-1415	1250	NA	NA	NA
S	00-1423	1881	NA	NA	NA
S	00-1587	971	58	NA	291
S	00-1597	2605	NA	NA	NA
S	00-1619	1700	NA	NA	NA
S	00-1886	3602	222	12	1322
S	00-2002	524	NA	NA	NA
S	00-2300	NA	NA	NA	NA
S	00-2384	2370	NA	NA	NA
S	00-2465	4780	NA	NA	NA
S	00-2620	NA	NA	NA	NA
S	00-2727	775	NA	NA	NA
S	00-3015	1977	NA	NA	NA
S	00-3206	3439	NA	NA	NA
S	00-3378	1846	NA	NA	NA
S	00-3582	2654	NA	NA	NA
S	75-5080	719	NA	NA	NA
S	75-5554	3580	128	NA	1012
S	75-5564	1150	NA	NA	NA
S	89-0630	1432	NA	NA	NA
S	90-0185	1050	NA	NA	NA
S	90-0185	1050	NA	NA	NA
S	90-1397	3207	NA	NA	NA
S	90-1398	4074	NA	NA	NA
S	90-1446	NA	NA	NA	NA
S	94-3246	923	NA	NA	NA
S	95-0686	4444	NA	NA	NA
S	95-0688	3167	NA	NA	NA
S	95-2076	3276	NA	NA	NA
S	95-2606	3352	NA	NA	NA
S	95-2620	NA	NA	NA	NA
S	96-1606	3600	NA	NA	NA
S	97-0843	3455	NA	NA	NA
S	97-1605	1129	NA	NA	NA
S	97-1692	NA	NA	NA	NA
S	97-1770	864	NA	NA	NA
S	97-2097	2011	NA	NA	NA
S	97-2117	3700	NA	NA	NA
S	97-2241	3666	NA	NA	NA
S	98-0796	NA	NA	NA	NA
S	98-0804	3254	NA	NA	NA
S	98-0869	NA	NA	NA	NA
S	98-1116	3700	NA	NA	NA
S	98-1184	3815	NA	NA	NA
S	98-1307	4000	NA	NA	NA
S	98-1816	2412	NA	NA	NA
S	98-2081	1882	NA	NA	NA
S	99-0405	1700	NA	NA	NA
S	99-0587	1910	NA	NA	1273
S	99-0836	2633	NA	NA	NA
S	99-0848	NA	NA	NA	NA
S	99-0851	4346	NA	NA	NA
S	99-0856	3700	NA	NA	NA
S	99-0872	1852	NA	NA	NA
S	99-0937	770	NA	NA	NA
S	99-1033	NA	NA	NA	NA
S	99-1055	1600	NA	NA	NA
S	99-1500	4180	NA	NA	NA
S	99-1767	3372	NA	NA	NA
S	99-2373	1660	NA	NA	NA
S	GSC45346	616	NA	NA	NA
S	GSC45347	819	NA	NA	NA
S	98-0473-2	4000	NA	NA	NA
S	98-0473-1	3600	NA	NA	NA
S	98-0121	3600	NA	NA	NA
S	98-0610	3981	NA	NA	NA
S	96-0005	2315	NA	NA	NA
S	00-1291-8	3814	NA	NA	NA
S	00-1291-9	4055	NA	NA	NA
S	00-1502	2450	NA	NA	NA
S	00-1715	3136	NA	NA	NA
S	00-3387	4115	NA	NA	NA
S	98-0100	3500	NA	NA	NA
S	96-1575	3900	NA	NA	NA
