# Supplementary material for: New reconstruction of the Wiwaxia scleritome, with data from Chengjiang juveniles
Source: Sci Rep. 2015 Oct 7;5:14810. doi: 10.1038/srep14810 (PMC4595806; doi:10.1038/srep14810)
Supplement: Supplementary Dataset 3 [file srep14810-s3.xls]

## Sheet: Sheet1
id	type	axL	wid	rib	leng
3	D	NA	743	4	1301
3	D	NA	743	5	1693
3	D	NA	867	4	1734
3	V	NA	661	4	2539
1	V	5078	344	4	953
1	V	5078	359	NA	1028
1	V	5078	294	4	1266
1	D	5078	594	6	1188
2	D	7698	791	6	1442
2	D	7698	930	5	1465
2	V	7698	465	4	2442
2	V	7698	419	7	1465
2	D	7698	674	5	953
5	D	5141	752	7	1450
5	D	5141	752	NA	1450
5	D	5141	671	6	1369
5	D	5141	711	7	1409
4	V	6038	602	5	2293
4	V	6038	304	5	1780
4	U	6038	610	4	846
4	U	6038	539	4	721
4	U	6038	555	4	684
4	D	6038	736	4	1385
4	D	6038	605	4	1050
4	D	6038	570	4	1074
