# Supplementary material for: New reconstruction of the Wiwaxia scleritome, with data from Chengjiang juveniles
Source: Sci Rep. 2015 Oct 7;5:14810. doi: 10.1038/srep14810 (PMC4595806; doi:10.1038/srep14810)
Supplement: Supplementary Dataset 4 [file srep14810-s4.xls]

## Sheet: Sheet1
type	id	axL	wid	rib	leng	widX	ribX	lengX
V	bund1	NA	946.821	NA	9554.91	163.8	NA	1653
V	bund2	NA	811.561	NA	7367.05	140.4	NA	1274.5
V	bund3	NA	1613.87	NA	8676.88	279.2	NA	1501.1
V	bund4	NA	1019.65	NA	5869.94	176.4	NA	1015.5
V	bund4	NA	1267.05	NA	5627.75	219.2	NA	973.6
